# Supplementary material for: The Traditional Chinese Medicine Compound Hezi Qingyou Formula Controls the MAPK Signaling Pathway for Alleviating Gastric Ulcer Induced by Acetic Acid in Rats
Source: J Immunol Res. 2026 Jan 30;2026:2178079. doi: 10.1155/jimr/2178079 (PMC13140377; doi:10.1155/jimr/2178079)
Supplement: Supplementary file 2 — Supporting Information 2 Data related to the metabolites according to the metabonomic analysis. [file JIMR-2026-2178079-s001.xlsx]

## Sheet: Fig. 5F
Fig. 5F	Differential metabolite data in gastric tissue
Group	Control	Control	Control	Control	Control	Control	Control	Control	Model	Model	Model	Model	Model	Model	Model	Model	HZQYF-M	HZQYF-M	HZQYF-M	HZQYF-M	HZQYF-M	HZQYF-M	HZQYF-M	HZQYF-M
sample	Control-1	Control-2	Control-3	Control-4	Control-5	Control-6	Control-7	Control-8	Model-1	Model-2	Model-3	Model-4	Model-5	Model-6	Model-7	Model-8	HZQYF-M-1	HZQYF-M-2	HZQYF-M-3	HZQYF-M-4	HZQYF-M-5	HZQYF-M-6	HZQYF-M-7	HZQYF-M-8
METPA1776	177810	140403	536524	228634	216858	375276	271094	209804	292831	448873	380101	245397	588239	806795	410635	754411	143533	192752	336468	277236	250609	235523	232087	256739
METPA1752	24919.8	27797.8	336311	83035.6	129163	225385	66851.6	64836.5	137568	164380	326183	203178	330931	539846	202359	559314	93055	151737	247802	128950	152871	156549	108150	194889
METPA1106	561115	617347	789068	674267	636671	902915	452369	519626	846380	751010	747401	670311	1.01827e+06	627622	849734	915903	631337	685089	654662	803686	636772	673970	720774	714197
METPA1090	211380	244860	1.32765e+06	708768	355609	333335	163679	171610	857941	1.03445e+06	825410	465032	870722	1.05265e+06	560575	1.03498e+06	477909	408215	553354	428853	552881	448491	485260	789100
METPA0502	83067.4	114863	109030	261778	101111	152889	50662.2	96751.5	512310	313849	228187	259975	426959	354016	106710	358326	274693	214685	215782	290247	75297.2	142846	154022	181148
METPA0448	2.51398e+06	1.2836e+06	1.43985e+06	1.0001e+06	953991	1.20733e+06	1.04221e+06	925156	2.36232e+06	2.49292e+06	2.29542e+06	1.87741e+06	2.51957e+06	2.42324e+06	1.59595e+06	2.45353e+06	1.00042e+06	1.46099e+06	1.37343e+06	1.03435e+06	2.36666e+06	1.41442e+06	1.27891e+06	1.24931e+06
METPA0432	1.57466e+06	2.14496e+06	2.37685e+06	2.06073e+06	2.62292e+06	2.26673e+06	1.37038e+06	1.79357e+06	4.07286e+06	2.9094e+06	2.31053e+06	2.34008e+06	3.84077e+06	5.53204e+06	3.62722e+06	5.58475e+06	2.45933e+06	2.164e+06	2.32477e+06	2.57312e+06	1.88504e+06	3.31555e+06	2.03572e+06	2.55229e+06
METPA0405	329066	337131	393548	372510	319134	387891	378526	335037	470376	515621	400215	490056	512229	392579	384155	411769	343989	379456	324647	379175	317318	345655	299327	311476
HMDB0061657	148040	115727	159100	119429	128745	153344	143692	121180	126156	210850	196382	171525	232805	160340	157237	147602	152378	152320	116505	153272	121734	132661	163635	149568
HMDB0060562	95697.2	38864.1	125737	5444.96	174210	207613	86036.4	5516.34	5476.21	9911.47	31667.8	9033.3	9862.35	61938.2	18251.8	6149.95	100177	50219.8	53252	58359.8	27013.6	95437.2	85409.6	5649.77
HMDB0059600	150365	255761	211792	108208	221400	73097.8	53433.9	54587.4	434537	246803	399908	310079	106813	149811	309124	336158	220220	59217.9	220873	142580	54846.2	192418	134475	103838
HMDB0041942	105054	172080	218254	126425	74253	72477.8	99747	143469	158827	140573	205985	164467	377466	243333	182431	250675	99750.5	118925	136252	115309	93277.8	141187	163282	179911
HMDB0034221	22441.2	11104.6	23426.4	20201.7	38986.7	65629.9	15761	21748.3	94695.1	50868.2	28026.7	40264.2	122182	86582.7	32667.7	115405	39436.5	13883.5	53127.6	24623.6	28708.7	45328.4	75325.1	21688.3
HMDB0033910	384568	1.69547e+06	824576	424713	1.59077e+06	830901	719892	514562	259316	420213	358699	412109	449589	222040	284552	732868	665043	619497	755033	254737	821606	2.23922e+06	1.41047e+06	1.90043e+06
HMDB0031513	848640	893114	1.12241e+06	1.05861e+06	1.00483e+06	964022	802169	810522	1.044e+06	1.29133e+06	1.07423e+06	1.15875e+06	1.07384e+06	1.02421e+06	964229	1.20276e+06	906684	1.03849e+06	979348	1.08344e+06	877661	1.07856e+06	915683	1.06017e+06
HMDB0031509	771197	902172	1.09694e+06	874855	922206	905872	739285	826267	972035	1.07266e+06	1.02951e+06	1.12912e+06	1.21617e+06	980861	992607	1.21348e+06	789626	861208	920171	842200	761422	899583	835989	867743
HMDB0029499	219326	13051.8	157240	12696.7	321670	398622	175368	13055.8	14074.7	13395	13446.6	12898.4	119578	123354	12866.1	12901.7	170556	120816	134113	128465	41107.7	162288	109481	12543.7
HMDB0028867	9394.26	26460.6	10599.1	34519.2	13680.7	10738	11883.9	15769.9	185244	89298.8	373290	108332	33879.7	24467.9	99656	367022	18556.8	18402.9	28965	35329.2	17015.7	35275.4	50974.2	102809
HMDB0015603	298607	499443	4.51872e+06	1.21257e+06	1.8871e+06	3.36464e+06	1.16926e+06	1.29358e+06	1.98571e+06	2.84332e+06	4.56026e+06	3.00378e+06	4.39608e+06	7.7101e+06	3.13602e+06	6.79094e+06	1.38896e+06	2.44545e+06	3.42536e+06	1.53509e+06	2.01694e+06	2.18307e+06	1.55079e+06	2.77257e+06
HMDB0015407	128946	699723	189173	462745	162964	55611.2	26867.5	30929.2	914739	678882	775067	772845	73966.8	182941	576548	1.01579e+06	236059	181165	191466	48962.3	26324.7	255855	186705	645674
HMDB0015084	125254	13324	151391	11072.6	246896	275220	101459	11631.1	22638.4	11035.3	11833.3	10671.5	14806.8	95395.4	19635.3	21677	165280	94739.2	201533	169686	55363.5	156707	132901	10895.2
HMDB0014581	1.20483e+06	2.80703e+06	438063	1.11377e+06	1.03425e+06	580543	741336	800063	2.14795e+06	669589	7.10108e+06	3.16093e+06	5.12263e+06	1.32093e+06	5.30585e+06	972586	2.85185e+06	1.78955e+06	569252	1.90949e+06	271467	635439	1.25092e+06	843890
HMDB0013949	273560	460473	461618	286600	413385	446880	104753	253088	294218	97182.1	77478.9	79405.4	61760.9	150751	168015	458029	388553	256188	292913	279897	192301	379902	295496	270245
HMDB0006757	97426.4	180152	223880	282131	306152	206937	73937.5	43877.3	53818	126120	88444.8	73405.6	83532.3	91130.4	63923.6	104252	134048	126115	173598	176073	322679	146670	280109	382780
HMDB0006469	71492.3	169552	99600.2	161423	82736.9	125139	65128	90750.6	350335	437257	315062	312586	544860	533471	357027	587023	113615	224497	138671	168963	153968	157075	161690	164931
HMDB0006294	2.40616e+06	2.13584e+06	2.03457e+06	2.22408e+06	1.94688e+06	2.02871e+06	1.78037e+06	1.94039e+06	2.63512e+06	3.24967e+06	5.65397e+06	2.01309e+06	3.89995e+06	2.25727e+06	2.17155e+06	2.55776e+06	1.96297e+06	1.55926e+06	1.61084e+06	2.14377e+06	1.90264e+06	2.06232e+06	2.4377e+06	1.80161e+06
HMDB0006032	336896	14938.5	368930	7592.41	427858	374678	160681	6178.26	5885.69	6427.2	9839.43	11109.5	18331.3	248768	9786.23	15460.3	288551	205536	413863	266195	114810	270575	325219	5890.61
HMDB0002159	27406.5	82707.7	3.48024e+06	1.80781e+06	2.19354e+06	3.18352e+06	1.60903e+06	2.82031e+06	3.45081e+06	3.79648e+06	3.95669e+06	6.22201e+06	4.3717e+06	3.68486e+06	2.18802e+06	1.97533e+06	3.62128e+06	3.74603e+06	2.11358e+06	2.2131e+06	1.03168e+06	1.19686e+06	1.30441e+06	1.51016e+06
HMDB0002013	6.85286e+06	1.15172e+07	1.75806e+07	9.38238e+06	2.06211e+07	2.75982e+07	6.88296e+06	6.39822e+06	1.82155e+07	1.61258e+07	2.09171e+07	1.50569e+07	3.14392e+07	2.31509e+07	2.09538e+07	2.47447e+07	1.77501e+07	1.40023e+07	1.33785e+07	1.03353e+07	1.09228e+07	2.37281e+07	2.05869e+07	1.6249e+07
HMDB0001227	187333	158517	278617	150728	373063	220411	51476	77013	99575.8	87058.5	146672	33022.1	83631.2	107377	40175.2	71117.6	193944	94296.7	123698	146315	207909	206818	88433.6	511366
HMDB0001067	568191	110152	662372	21223.3	981399	1.06278e+06	497611	43018.5	55171.4	68223.2	122562	110675	96191.8	371768	50194.3	71684.3	528769	333141	361794	352329	144091	500917	448204	35362.8
HMDB0000965	1.6832e+06	1.7102e+06	2.48011e+06	2.17431e+06	1.96015e+06	2.44671e+06	1.51144e+06	1.58558e+06	3.15636e+06	2.89313e+06	2.76731e+06	2.54207e+06	3.95314e+06	3.562e+06	2.35582e+06	2.52381e+06	2.64572e+06	2.40203e+06	2.00171e+06	1.75692e+06	2.23326e+06	1.94282e+06	2.44371e+06	2.79897e+06
HMDB0000912	4757.4	247205	5262.03	218157	5900.09	5588.01	4726.63	85594.3	425013	354953	620466	352125	6214.66	4883.08	383624	504895	5526.08	5200.44	5126.45	4986.09	5571.06	5535.48	5194.55	49250.7
HMDB0000893	1.45679e+06	1.52185e+06	2.10534e+06	1.82751e+06	1.65355e+06	1.68745e+06	1.48306e+06	1.56797e+06	1.91943e+06	1.87617e+06	1.79158e+06	1.79053e+06	2.06005e+06	1.80503e+06	1.72539e+06	1.964e+06	1.72422e+06	1.57011e+06	1.72876e+06	1.67575e+06	1.5408e+06	1.64898e+06	1.56543e+06	1.77499e+06
HMDB0000824	53714.8	1.35941e+07	2.6713e+06	9.43369e+06	3.58144e+06	3.58722e+06	696494	5.53399e+06	1.9588e+07	1.63666e+07	1.91237e+07	1.13472e+07	119747	51077.8	1.83504e+07	2.20409e+07	54845.7	55649.1	1.02842e+06	713393	62359.4	63209.4	696247	1.10051e+07
HMDB0000784	5.46527e+06	6.11793e+06	7.68267e+06	5.98911e+06	6.27724e+06	6.56625e+06	5.87804e+06	5.50058e+06	7.6742e+06	7.21044e+06	8.0849e+06	8.32508e+06	1.07147e+07	6.88492e+06	7.52362e+06	8.99185e+06	5.65757e+06	6.50824e+06	5.26887e+06	5.76738e+06	5.4501e+06	6.02589e+06	5.56673e+06	6.89777e+06
HMDB0000666	2.00228e+06	2.08703e+06	2.05043e+06	2.00694e+06	1.98639e+06	2.05382e+06	2.07929e+06	2.08049e+06	2.07594e+06	2.06876e+06	2.15335e+06	2.1702e+06	2.04816e+06	2.07699e+06	2.19717e+06	2.10351e+06	2.03699e+06	1.98004e+06	2.08305e+06	2.06198e+06	2.03906e+06	2.0805e+06	2.06758e+06	2.10753e+06
HMDB0000651	91256.7	214818	154092	137248	87720.9	75474.8	122657	109395	122595	150253	232758	205188	160270	100293	223275	211202	171238	99116	83321.7	120035	95205.9	128454	153276	96765.1
HMDB0000296	8.50057e+06	2.56855e+06	9.94104e+06	751744	1.37501e+07	1.5419e+07	7.13129e+06	1.1688e+06	1.32199e+06	1.77956e+06	2.62966e+06	2.25784e+06	5.33459e+06	5.7871e+06	1.22768e+06	1.58795e+06	7.72089e+06	4.95186e+06	5.49784e+06	5.29219e+06	2.40681e+06	7.79439e+06	7.20184e+06	944204
HMDB0000157	1.65247e+08	1.50376e+08	2.19055e+08	8.45184e+07	2.26313e+08	2.18193e+08	1.27446e+08	8.17754e+07	9.85863e+07	8.7143e+07	1.10618e+08	9.97813e+07	1.46127e+08	1.22494e+08	8.07685e+07	9.07731e+07	2.06551e+08	1.55382e+08	1.84772e+08	1.94415e+08	7.48601e+07	1.58602e+08	1.82423e+08	7.41411e+07

## Sheet: Fig. 5H-L
Fig. 5H-L	Key metabolite data
HMDB	name	Control-1	Control-2	Control-3	Control-4	Control-5	Control-6	Control-7	Control-8	Model-1	Model-2	Model-3	Model-4	Model-5	Model-6	Model-7	Model-8	HZQYF-M-1	HZQYF-M-2	HZQYF-M-3	HZQYF-M-4	HZQYF-M-5	HZQYF-M-6	HZQYF-M-7	HZQYF-M-8
HMDB0000965	Hypotaurine	1.6832e+06	1.7102e+06	2.48011e+06	2.17431e+06	1.96015e+06	2.44671e+06	1.51144e+06	1.58558e+06	3.15636e+06	2.89313e+06	2.76731e+06	2.54207e+06	3.95314e+06	3.562e+06	2.35582e+06	2.52381e+06	2.64572e+06	2.40203e+06	2.00171e+06	1.75692e+06	2.23326e+06	1.94282e+06	2.44371e+06	2.79897e+06
METPA0502	Procollagen5-(D-galactosyloxy)-L-lysine	83067.4	114863	109030	261778	101111	152889	50662.2	96751.5	512310	313849	228187	259975	426959	354016	106710	358326	274693	214685	215782	290247	75297.2	142846	154022	181148
HMDB0000296	Uridine	8.50057e+06	2.56855e+06	9.94104e+06	751744	1.37501e+07	1.5419e+07	7.13129e+06	1.1688e+06	1.32199e+06	1.77956e+06	2.62966e+06	2.25784e+06	5.33459e+06	5.7871e+06	1.22768e+06	1.58795e+06	7.72089e+06	4.95186e+06	5.49784e+06	5.29219e+06	2.40681e+06	7.79439e+06	7.20184e+06	944204
HMDB0015084	Felbamate	125254	13324	151391	11072.6	246896	275220	101459	11631.1	22638.4	11035.3	11833.3	10671.5	14806.8	95395.4	19635.3	21677	165280	94739.2	201533	169686	55363.5	156707	132901	10895.2
HMDB0000157	Hypoxanthine	1.65247e+08	1.50376e+08	2.19055e+08	8.45184e+07	2.26313e+08	2.18193e+08	1.27446e+08	8.17754e+07	9.85863e+07	8.7143e+07	1.10618e+08	9.97813e+07	1.46127e+08	1.22494e+08	8.07685e+07	9.07731e+07	2.06551e+08	1.55382e+08	1.84772e+08	1.94415e+08	7.48601e+07	1.58602e+08	1.82423e+08	7.41411e+07

## Sheet: Fig. 6F
Fig. 6F	Differential metabolite data in gastric tissue
Group	Control	Control	Control	Control	Control	Control	Control	Control	Control	Control	Model	Model	Model	Model	Model	Model	Model	Model	Model	Model	HZQYF-M	HZQYF-M	HZQYF-M	HZQYF-M	HZQYF-M	HZQYF-M	HZQYF-M	HZQYF-M	HZQYF-M	HZQYF-M
sample	Control-1	Control-2	Control-3	Control-4	Control-5	Control-6	Control-7	Control-8	Control-9	Control-10	Model-1	Model-2	Model-3	Model-4	Model-5	Model-6	Model-7	Model-8	Model-9	Model-10	HZQYF-M-1	HZQYF-M-2	HZQYF-M-3	HZQYF-M-4	HZQYF-M-5	HZQYF-M-6	HZQYF-M-7	HZQYF-M-8	HZQYF-M-9	HZQYF-M-10
METPA0509	5.68663e+06	2.52731e+06	7.5672e+06	3.44425e+06	4.78558e+06	2.25344e+07	3.58286e+06	1.56781e+06	3.78367e+06	7.23234e+06	658817	5.68364e+06	1.81998e+06	348088	2.42409e+06	4.3643e+06	1.23717e+06	257596	1.26541e+06	1.54273e+06	1.07179e+07	3.94541e+06	2.25221e+06	2.35446e+06	6.8027e+06	7.48817e+06	1.48067e+06	3.3003e+06	5.48064e+06	3.30436e+06
METPA0236	2.595e+06	2.1346e+06	2.48359e+06	2.12522e+06	2.57795e+06	1.84036e+06	2.45447e+06	2.49517e+06	2.48533e+06	2.13615e+06	2.26325e+06	2.50029e+06	2.70322e+06	2.47975e+06	2.45726e+06	2.54924e+06	2.64165e+06	2.59595e+06	2.62275e+06	2.51458e+06	2.57435e+06	2.22924e+06	2.25664e+06	2.59134e+06	2.32013e+06	2.1844e+06	2.39117e+06	2.36399e+06	2.00529e+06	2.0075e+06
HMDB0061918	2.37454e+06	2.22785e+06	2.78061e+06	2.52389e+06	2.71182e+06	2.40504e+06	3.28531e+06	2.90817e+06	116634	3.54206e+06	2.79005e+06	2.66766e+06	2.84811e+06	3.47381e+06	3.56885e+06	2.95781e+06	3.19212e+06	3.40479e+06	3.46841e+06	3.52062e+06	3.36273e+06	2.98493e+06	2.67376e+06	3.1796e+06	2.4136e+06	2.7334e+06	1.97107e+06	2.4334e+06	3.25593e+06	2.83654e+06
HMDB0059925	823839	957593	660856	821034	852259	739255	1.00418e+06	946449	1.22401e+06	946890	687299	828130	864478	760273	696782	666457	729147	587028	853135	743415	1.61747e+06	818272	801911	759838	1.04998e+06	927233	837322	819827	759372	842413
HMDB0041946	94844.3	96745.2	246064	103439	190862	85265.8	117155	217567	144561	167299	296999	108580	305236	106888	111785	182339	302325	257720	276129	191651	88744.2	268806	83374.8	72156.6	153792	88882.6	121208	104290	261948	77134.5
HMDB0039531	467083	537150	452519	579099	551355	474696	589391	586467	674953	742324	428932	363735	393344	501717	510223	546443	545729	404650	451931	436965	344806	378128	516511	283944	360118	275917	366164	482858	260396	353992
HMDB0037941	585163	577783	839997	757836	851271	442029	560181	429886	561557	450844	255011	411873	334155	268684	609947	780716	350897	307634	464734	502150	622137	684583	1.01586e+06	895553	677081	641852	574923	930686	430737	710775
HMDB0035830	714122	389353	811973	330583	318587	413780	898759	307223	938572	961523	891296	1.22831e+06	979252	227113	1.2166e+06	505720	1.29237e+06	1.38464e+06	1.31184e+06	1.21533e+06	969042	894424	366908	324598	317930	303741	308222	369978	1.11497e+06	356719
HMDB0034462	1.48454e+06	1.01423e+06	598536	1.0336e+06	1.09942e+06	553533	1.48118e+06	492027	1.13069e+06	620057	477474	621294	429256	546428	751382	580807	494030	661466	584532	617077	1.22244e+06	708090	800772	1.44985e+06	621850	3.42603e+06	437364	1.28627e+06	568179	2.0779e+06
HMDB0034455	1.4635e+07	1.51072e+07	2.23233e+07	1.62387e+07	2.14487e+07	3.05528e+07	1.89116e+07	1.28968e+07	1.97001e+07	1.99953e+07	1.58563e+07	1.8094e+07	1.0403e+07	1.15482e+07	1.17983e+07	1.38414e+07	1.4564e+07	1.14605e+07	1.65e+07	1.82177e+07	2.17657e+07	1.36623e+07	1.57436e+07	1.47666e+07	1.51386e+07	1.96144e+07	2.11041e+07	2.30439e+07	1.34389e+07	1.61016e+07
HMDB0034240	1.62303e+06	1.76432e+06	2.82536e+06	2.05748e+06	1.88812e+06	2.28948e+06	2.55445e+06	2.72361e+06	2.29284e+06	1.80696e+06	873808	1.15163e+06	1.46986e+06	390205	1.79107e+06	1.66512e+06	1.65039e+06	1.48741e+06	1.67627e+06	1.53692e+06	1.15311e+06	1.77812e+06	2.12949e+06	1.04475e+06	2.47061e+06	1.3747e+06	2.3375e+06	1.89703e+06	2.55862e+06	2.59496e+06
HMDB0033154	81793.8	289309	148626	68235	105714	81855.6	119565	330356	114649	239707	94899.5	55022.6	106646	58629.3	56824.3	65245.8	94004.8	113532	95757.1	130491	55934.6	214724	215410	237179	113098	343812	45325.9	95659.5	71093.4	350154
HMDB0032967	125825	391093	1.94907e+06	787484	151469	1.46652e+06	1.2269e+06	2.03478e+06	518974	626086	56413.4	36328.9	400230	77224.5	80633.6	326578	101067	149639	56097.9	92212	217750	398775	843016	204578	979855	216726	498505	236435	685505	580148
HMDB0032567	1.04729e+06	1.17936e+06	940257	1.05003e+06	1.54245e+06	1.20465e+06	1.21137e+06	774343	1.20488e+06	816341	942631	480547	867051	558053	662759	1.132e+06	971200	881236	433791	446060	1.70459e+06	1.09186e+06	1.3279e+06	616399	1.71924e+06	473997	836374	1.17434e+06	901005	1.21007e+06
HMDB0031048	1.53484e+07	1.4441e+07	6.72052e+06	1.80537e+07	2.05845e+07	1.86696e+07	2.95999e+07	2.29701e+07	2.59269e+07	2.18393e+07	1.52179e+07	1.03045e+07	5.24194e+06	1.38284e+07	6.88246e+06	1.25185e+07	1.15082e+07	1.02e+07	1.02543e+07	1.42853e+07	8.66645e+06	1.55605e+07	1.76325e+07	1.656e+07	1.75519e+07	8.78543e+06	1.3713e+07	1.50032e+07	1.32015e+07	1.82661e+07
HMDB0030837	1.67211e+06	1.01311e+06	840291	2.69739e+06	781734	2.53326e+06	1.31237e+06	505826	1.42811e+06	1.15379e+06	869965	746648	307465	977814	566783	766211	394438	690764	404791	1.54611e+06	1.42068e+06	3.59106e+06	1.76642e+06	1.08276e+06	2.21041e+06	1.27541e+06	930252	1.81386e+06	1.06216e+06	2.96995e+06
HMDB0030041	175500	109288	114567	182878	257454	82197.3	150551	202402	199026	323817	249193	182046	263831	182066	286632	368047	295312	318382	350265	338816	371499	321116	478095	331452	425550	338688	259889	295952	287395	353107
HMDB0030024	246275	38622.1	73984.1	217650	43354.7	138579	152570	182623	38786.3	206752	96166.8	46965.9	106639	135499	47396	50144.4	25776.9	138228	25362.2	32580.6	51005.6	168470	72825.7	104987	154307	243877	226504	139807	124710	36515.1
HMDB0029764	197375	539456	432901	251699	246131	440629	128941	97424.7	117213	169773	39162.1	178463	60868.2	85937.6	152668	110020	73808.9	123570	52205.6	77297.4	225797	109950	61228.9	119685	162878	218496	322261	121206	115628	241920
HMDB0029379	75878.1	222485	191308	120030	115659	125459	23885.3	176612	86538.9	131243	128741	111260	86947.5	19178	92643.4	35262.6	84755.1	48733.2	30195.3	80977.1	99089.6	76175.3	78205.8	99425.2	177712	69775.8	471277	115121	236254	155095
HMDB0029369	13565.6	10267.1	10174.8	10956.8	9738.03	10754	9464.74	9770.77	10309.4	9719.59	10303.1	13940.9	15633.4	10106.9	15422.6	11018.5	11139.5	11032.9	13314.7	13522.1	16043.8	10430.6	64642.3	166719	158416	14202.1	10795.8	127493	11151.9	10656.7
HMDB0029073	470639	406613	610108	451798	658103	399064	407691	547592	427461	463798	525985	323921	391544	305851	447861	452775	447445	301597	357805	317128	277419	714365	363490	359333	852033	810353	2.13931e+06	1.02998e+06	960584	427551
HMDB0028942	866086	753389	782308	764951	699170	891355	600856	542641	452395	463298	607360	529197	575566	293229	377456	380768	267753	443641	389532	379416	801145	762739	487938	378795	491146	396533	828317	335155	834525	626662
HMDB0028747	211210	226258	287274	195662	223757	318495	239239	295961	155373	275343	170281	170186	216338	184247	60106.4	230967	232162	244899	144054	80585	459140	333354	416874	328715	266518	131855	251744	252227	191286	251212
HMDB0015570	532064	247773	324441	418504	136657	213114	230961	274365	360935	480245	129935	129009	85222.5	126774	261624	387814	259213	156441	246248	220437	467905	412691	360515	327026	392157	371723	223141	355772	115359	172050
HMDB0015168	216540	133590	170267	309522	264327	304792	324836	153580	267126	266342	228221	390879	302088	251362	322150	214466	442910	357809	292416	430181	295699	195526	222990	314205	253847	284983	113349	245141	119213	279359
HMDB0014629	154324	47523.5	67112.3	156083	64858.6	312512	27826	42199.8	45960.1	67372.2	452838	112104	261491	184071	182004	123224	574163	111886	186430	159056	91750.5	110110	127551	81114.9	114958	70193.1	191789	140515	44821.2	200154
HMDB0014617	5.69391e+06	5.43167e+06	3.58591e+06	3.07279e+06	5.13036e+06	3.85243e+06	2.6875e+06	5.46794e+06	4.64735e+06	5.78997e+06	3.60493e+06	400028	3.04381e+06	3.35892e+06	3.67503e+06	1.15515e+06	5.46981e+06	3.03475e+06	4.56616e+06	1.78219e+06	1.84193e+06	3.52643e+06	5.51836e+06	3.33975e+06	6.04879e+06	3.55682e+06	5.26194e+06	5.90363e+06	5.30662e+06	5.45049e+06
HMDB0014460	163387	109501	147643	114389	85706.4	157180	75117.2	146042	83571.2	102285	94715.9	67882.8	61381	81652.7	87160.3	94352.6	54287.8	104507	109398	75384.7	171930	105757	153150	130786	76982.1	91206.2	91498	111465	57963.1	128315
HMDB0013336	257822	316834	264527	252610	266974	222651	179022	261066	200641	259505	128462	215278	192917	223938	228301	187668	220210	81629.5	87630.9	220026	255422	240661	239124	244069	239129	276891	332062	235945	241868	273328
HMDB0013243	628817	283869	362318	294595	719752	300534	425245	436809	416876	372201	729403	748804	475073	1.32487e+06	1.76977e+06	864393	674863	799034	1.02636e+06	1.29855e+06	591971	775513	623644	866609	631141	751297	476185	549476	975630	650581
HMDB0012275	3.08808e+06	8.94755e+06	3.90213e+07	1.65465e+07	3.84557e+06	2.99869e+07	2.5837e+07	4.3935e+07	1.16673e+07	1.26883e+07	1.53843e+06	921821	8.40295e+06	1.40463e+06	2.22463e+06	7.20726e+06	2.46638e+06	3.10718e+06	1.69456e+06	2.93845e+06	5.19748e+06	8.8006e+06	1.66799e+07	4.45512e+06	2.10039e+07	4.97124e+06	1.09895e+07	5.52837e+06	1.40385e+07	1.20079e+07
HMDB0012154	1.30166e+06	1.77264e+06	2.02306e+06	1.25259e+06	1.39453e+06	1.16812e+06	1.09963e+06	1.38414e+06	1.23762e+06	1.56496e+06	1.3758e+06	449472	1.30824e+06	427995	1.37294e+06	1.24544e+06	1.21024e+06	527035	1.38488e+06	522012	1.72472e+06	1.14541e+06	1.48344e+06	1.14808e+06	1.08474e+06	1.30996e+06	1.52975e+06	1.62817e+06	1.13292e+06	1.31338e+06
HMDB0011741	508545	301033	50407.9	266498	307754	147538	216809	87242.3	391582	248237	169438	47624.1	73819.1	63676.8	144637	154525	136698	256857	84054	132801	159577	99871.3	340223	172501	184492	175501	212624	467425	213866	370075
HMDB0011662	1.51374e+06	757757	461354	892841	323322	517729	177037	421530	778836	427364	152630	314690	272142	392827	389104	540985	292305	530002	327356	250770	624636	471664	577312	457951	526543	485272	572911	395819	639502	429418
HMDB0011599	887646	1.75601e+06	1.66583e+06	1.68814e+06	1.35418e+06	1.89583e+06	997652	1.17658e+06	1.0111e+06	1.33961e+06	319191	510547	304573	399618	469892	788276	942121	583477	1.00948e+06	1.00514e+06	945421	760413	776097	438033	1.06858e+06	603430	1.32805e+06	1.10181e+06	1.63119e+06	777100
HMDB0005020	1.12897e+06	3.03002e+06	2.48866e+06	2.36e+06	2.65255e+06	1.94714e+06	1.04313e+06	1.78914e+06	1.86381e+06	2.68801e+06	1.40782e+06	1.33561e+06	1.77843e+06	1.05522e+06	1.24933e+06	1.30251e+06	1.47559e+06	1.67089e+06	1.21671e+06	880472	1.50064e+06	466042	872748	631537	887766	408967	1.57732e+06	1.15631e+06	635103	754634
HMDB0004645	196422	44628.1	36398	136680	182546	184805	134882	153940	122682	180762	349424	387287	185619	289857	412856	233478	163145	402635	173566	218121	141314	223834	189177	205030	273143	116640	134524	257152	185041	301142
HMDB0003236	624784	588483	475732	590064	671348	527079	725327	653358	749505	742115	598838	385433	542268	632364	511760	653009	598130	481893	552667	491290	451376	473601	651166	454373	442675	426969	470540	514410	312392	429127
HMDB0003229	5.55597e+06	5.51226e+06	3.39022e+06	3.71967e+06	4.41278e+06	6.21733e+06	5.87868e+06	6.68704e+06	7.73066e+06	7.84049e+06	5.49852e+06	4.09417e+06	4.67167e+06	2.57799e+06	3.66383e+06	3.08569e+06	3.8975e+06	3.23236e+06	3.05867e+06	3.15794e+06	3.30017e+06	5.37165e+06	7.54656e+06	6.12893e+06	5.75825e+06	2.92883e+06	6.06258e+06	6.36886e+06	6.98812e+06	6.21954e+06
HMDB0001830	1.80262e+06	1.63482e+06	1.61218e+06	2.35247e+06	1.84075e+06	1.61944e+06	1.41623e+06	1.77e+06	1.51855e+06	1.47999e+06	1.30529e+06	1.33382e+06	1.06762e+06	1.16632e+06	1.53155e+06	1.79588e+06	1.6819e+06	1.42536e+06	1.33166e+06	1.46819e+06	1.93439e+06	1.89792e+06	2.08773e+06	1.86533e+06	1.65926e+06	1.27422e+06	1.63799e+06	1.7908e+06	1.42573e+06	1.69049e+06
HMDB0001181	165008	166186	217128	197300	182538	78154.3	125613	96357.4	145675	150443	124062	145455	298537	132154	199970	229035	213586	235569	371437	229885	278777	348685	261001	340402	402414	345640	406342	360619	212408	302984
HMDB0001087	27882.5	510831	154361	296374	140585	364933	290793	386410	169336	197433	516775	233402	421811	428186	623450	321320	336383	494936	449620	673218	86353.7	255473	439140	423554	131131	121347	325077	151352	469086	92203
HMDB0000712	631045	781575	630372	565964	801218	681786	781397	459862	719959	568237	469508	543653	579963	455807	717113	655140	506676	617877	665150	359512	589159	917274	1.03496e+06	804095	665676	268674	719498	785452	607249	876979
HMDB0000626	120621	261278	110851	276643	375476	96236.9	353332	279721	302827	249910	134406	120566	255706	182545	137565	199472	124747	187126	37289.5	56663.9	234528	261654	202251	264420	139302	222778	157538	130044	170678	278859
HMDB0000543	5.44881e+06	4.92364e+06	5.04272e+06	5.05849e+06	4.81459e+06	4.67509e+06	5.69619e+06	5.11172e+06	5.44404e+06	5.82817e+06	4.53662e+06	3.94312e+06	4.45767e+06	4.65935e+06	4.42663e+06	4.76017e+06	3.76456e+06	4.21095e+06	5.05304e+06	5.1607e+06	4.40245e+06	3.69911e+06	4.112e+06	3.49111e+06	4.15816e+06	4.41453e+06	4.50091e+06	4.16919e+06	3.50126e+06	4.1719e+06
HMDB0000429	207442	196713	249546	193505	207730	189285	234808	191903	184830	210505	186897	169902	184174	185509	200727	160010	149344	153064	231925	171551	157850	133162	138144	150452	142210	138751	179974	156276	128471	162783
HMDB0000034	1.39274e+06	752006	622877	1.42526e+06	1.18358e+06	1.41015e+06	1.54112e+06	2.04487e+06	1.97581e+06	1.82837e+06	3.62904e+06	2.25144e+06	3.54833e+06	3.9883e+06	3.7913e+06	2.30774e+06	2.53607e+06	3.71594e+06	1.73489e+06	1.85097e+06	1.73571e+06	2.21831e+06	2.48356e+06	2.52045e+06	2.34127e+06	1.67191e+06	1.44601e+06	2.75124e+06	2.12071e+06	3.03093e+06

## Sheet: Fig. 6H-L
Fig. 6H-L	Key metabolite data
HMDB	name	Control-1	Control-2	Control-3	Control-4	Control-5	Control-6	Control-7	Control-8	Control-9	Control-10	Model-1	Model-2	Model-3	Model-4	Model-5	Model-6	Model-7	Model-8	Model-9	Model-10	HZQYF-M-1	HZQYF-M-2	HZQYF-M-3	HZQYF-M-4	HZQYF-M-5	HZQYF-M-6	HZQYF-M-7	HZQYF-M-8	HZQYF-M-9	HZQYF-M-10
HMDB0012275	Phenylethylamine	3.08808e+06	8.94755e+06	3.90213e+07	1.65465e+07	3.84557e+06	2.99869e+07	2.5837e+07	4.3935e+07	1.16673e+07	1.26883e+07	1.53843e+06	921821	8.40295e+06	1.40463e+06	2.22463e+06	7.20726e+06	2.46638e+06	3.10718e+06	1.69456e+06	2.93845e+06	5.19748e+06	8.8006e+06	1.66799e+07	4.45512e+06	2.10039e+07	4.97124e+06	1.09895e+07	5.52837e+06	1.40385e+07	1.20079e+07
HMDB0001181	4a-Carboxy-4b-methyl-5a-cholesta-8,24-dien-3b-ol	165008	166186	217128	197300	182538	78154.3	125613	96357.4	145675	150443	124062	145455	298537	132154	199970	229035	213586	235569	371437	229885	278777	348685	261001	340402	402414	345640	406342	360619	212408	302984
HMDB0000034	Adenine	1.39274e+06	752006	622877	1.42526e+06	1.18358e+06	1.41015e+06	1.54112e+06	2.04487e+06	1.97581e+06	1.82837e+06	3.62904e+06	2.25144e+06	3.54833e+06	3.9883e+06	3.7913e+06	2.30774e+06	2.53607e+06	3.71594e+06	1.73489e+06	1.85097e+06	1.73571e+06	2.21831e+06	2.48356e+06	2.52045e+06	2.34127e+06	1.67191e+06	1.44601e+06	2.75124e+06	2.12071e+06	3.03093e+06
HMDB0001830	Progesterone	1.80262e+06	1.63482e+06	1.61218e+06	2.35247e+06	1.84075e+06	1.61944e+06	1.41623e+06	1.77e+06	1.51855e+06	1.47999e+06	1.30529e+06	1.33382e+06	1.06762e+06	1.16632e+06	1.53155e+06	1.79588e+06	1.6819e+06	1.42536e+06	1.33166e+06	1.46819e+06	1.93439e+06	1.89792e+06	2.08773e+06	1.86533e+06	1.65926e+06	1.27422e+06	1.63799e+06	1.7908e+06	1.42573e+06	1.69049e+06
